# Supplementary material for: Application of PCR-Based Techniques for the Identification of Genetic Fingerprint Diversity of Dominant Bacteria in Fecal Samples of Children with Diarrhea in Vietnam
Source: Infect Dis Rep. 2024 Sep 29;16(5):932–51. doi: 10.3390/idr16050075 (PMC11506915; doi:10.3390/idr16050075)
Supplement: Supplementary file 1 [file idr-16-00075-s001.zip]

Archive with 1 entries (1 files):
- idr-3122452-supplementary.xlsx
