# Supplementary material for: Application of PCR-Based Techniques for the Identification of Genetic Fingerprint Diversity of Dominant Bacteria in Fecal Samples of Children with Diarrhea in Vietnam
Source: Infect Dis Rep. 2024 Sep 29;16(5):932–51. doi: 10.3390/idr16050075 (PMC11506915; doi:10.3390/idr16050075)
Supplement: Supplementary file 1 [file idr-16-00075-s001.zip › idr-3122452-supplementary.xlsx]

## Sheet: Sequence of 73 clones
Supplementary Table 1: Detailed sequences and analysis of the sequences of 73 clones derived from the DNA fragments, which was representative DNA of individual samples, extracted from PCR-RFLP and PCR-DGGE gels
Sample	Molecular fingerprinting methods	DNA band (marked on the gel, figure 5)	Clone number	Sequences	Sequence length	Scientific name of the closest relatives	Query Cover	E value	Per. Ident	Accession															Sequences	Sequence length	Scientific Name	Query Cover	E value	Per. Ident	Accession
C1	DGGE-V6_8	1	1	ATTACTAGCGATTCCGGCTTCGTGTAGGCGGGTTGCAGCCTACAGTCCGAACYGGGCCCAGTTTTCAGGATTTCCTCCGCCTCGCGGCTTCGGCCCCCTCTGTACTGGGCATTGTAGTACGTGTGCAGCCCTGGGCATAAGGGCCATACTGACCTGACGTCGTCCCCACCTTCCTCCCAGTTGATCTGGGCAGTCTCGCCAGAGTCCCCACCTTTACGTGCTGGTAACTGGCAACAGGGGTTGCGCTCGTTGCTGGACTTAACCAAACATCTCACGACACGAGCTGACGACGGCCATGCAGCACCTGTGTAACGCCTCCGAAGAGTCGCATGCTTTCACATGTTGTTCATTACATGTCAAGCCCAGGTAAGGTTCTTCGCGT	382	Akkermansia muciniphila ATCC BAA-835	1	0	0.9921	NR_042817.1
C1	RFLP	1	1	GGGATCCTGGCTCAGGACGAACGCTGGCGGCGTGCCTAATACATGCAAGTAGAACGCTGAAGAGAGGAGCTTGCTCTTCTTGGATGAGTTGCGAACGGGTGAGTAACGCGTAGGTAACCTGCCTGTAGCGGGGGATAACTTGAAACGATAGCTAATACCGCATAACAATGGGTGACCCATGTCATTCATTTAAAGGGGCAAATGCTCCACTACAAGATGGACCTGCGTTGTATTAGCTAGTAGGTGAGGTAACGGCTCACCTAGGCGACGATACATAGCCGACCTGAGAGGGTGATC	297	Streptococcus vestibularis ATCC 49124	0.99	4e-143	0.97	NR_042777.1
C1	RFLP	1	1	GGGATCGTAGGCTGCMACTCGCCTACGTGAAGTCGGAATCGCTAGTAATCGCAGGTCAGCATACTGCGGTGAATACGTTCCCGGGCCTTGTACACACCGCCCGTCACACCACGAAAGTCGGAAGTGCCCAAAGCCGGTGGGGTAACCTTCGGGAGCCAGCCGTCTAAGGTAAAGTCGATGATTGGGGTGAAGTCGTAACAAGGTAGCCGTATCGGAAGGTGCGGCTGGATC	231	Veillonella parvula DSM 2008	1	7e-121	0.9957	NR_074980.1
C2	DGGE-V3	1	1	CTGCYCTTTATTCTTATATAMAAGAACCTTACGACCCATCGACCCTTCATCCTTCWCGCTACTTGGCTGGTCAKGMTACCGCCCATTGACCAWTGTTGCTCACTGCTGCCTCCCGYAGGAGT	122	Bacteroides fragilis NCTC 9343	1	1e-41	0.877	NR_074784.2
C2	DGGE-V3	2	1	AGCAAMCCGAAAGTACCTCAACACWAAGTGCCTTGCTCCCTAACAWAAGAGGTTTACAACCCGAAGGCCTCCATCCCTCACGCGGCGTCKCTGCATCWGGCTTGCGCCCATTGYGCAATATTCCCCACTGCTGCCTMCCGYAGGAGTCCCCCYGT	155	Enterococcus cecorum DSM 20682 = ATCC 43198	0.72	2e-22	0.7679	NR_114779.2
C2	DGGE-V6_8	1	1	ATTCTGATCTGCGATAACTAACGATTCCCACTTCATGGAGTCGAGTTGCAGAATACAATCCCAACTGAAAACCGATTTTTGAGATTCGCCCCCCTCCCGACTTCCCTTCCCTTTGTTAACGCCCTTTGAACACGGGTGTAACCCTGGGCATAAAGGGCATGATGAATTGACGTCATCCCCACCCTCCTCCAGGTTATCCCTGGGAGTCCCCCCAGAATGCCCAGCTTCAACTGGTGGCTACTGAAGGTAGAGGTTGGCCTCGTTGGGGGACTTAACCCAAAATTTCACRAACARAAGCTGACGAAAACATTGCCCCACTGTCAACGCTGTTCCAAG	336	Uncultured bacterium	1	7e-81	0.8353	DQ808944.1
C2	DGGE-V6_8	2	1	AACATTCTGATTTGCGATTACTAACGAACTCCGCTTCATGGAGTCGAGTTGCAGACTACAATCCCAACTGAGACCGAGTTTTCGGGATTCGCTTCACCTCGCGAGTGCGCTTCCCTTTGGTACCGGCCATGGAACACTTGGGTAGCCCCGGTCATAAGGGGCATGATGAATTGACGTCATccccAcccTCCTCCAGATTATACCCGGCCGTCTCCCCAGAAGGCCCAGCTTTGACTGCTGGCTACTGAAGATAGAGGGTTGGGCTCGTTGGGGGAATTTACCCCACATCTTCACGACCCGAACTGACGACAACAATGCACCCCCTGTGAACGCCGCCCCGAAGAAAAACTTCTCTCCGAAGCGGTCATCGAGATGTCAAGATCAGGTAAGGTTCTTCSC…	402	Uncultured bacterium	1	1e-115	0.8412	DQ796351.1
C4	DGGE-V3	1	1	ATACACAATTCCCACTTGTYCTACTTTGTTCCCATATAAACGAAWWTTACASCCCATASGGCGACATCCTTCACSCTACTTGGSTGGTTCATACTCTCGACCATTGACCAATATTCCTCACTGCTGCCTCCCGYAGGAGT	140	Bacteroides faecis MAJ27	1	1e-42	0.8521	NR_117387.1
D1	DGGE-V3	1	1	AGGTTTTAMCTTYACTCCCTTCCTCCCCGCTGAAAGWACTTTACCACCCSAGGCCTTCTTCATACACGCGGSATGGCTGCATCARGCTTGCSCCCATTGGGCAATATTCCCCACTGGTGCCTCCCSKAAGA	131	Shigella boydii	1	1e-49	0.8864	NR_104901.1
D1	DGGE-V3	1	1	CTTCTTGGGCGGGGKACGTAATGGGCAAGGTWTTAAATRACTCCCTTCCTCCCCGCAGAAARAACTTTACCCCCCAAGGACTTCTTYCAAYACSCSGMATGGCTGCAGAAGKTTGCCCCCMTTGKGCAAATTCCCCACTGGTGSCTCCCGTAAGA	155	Escherichia fergusonii ATCC 35469	1	1e-32	0.7764	NR_074902.1
D1	DGGE-V3	2	1	TWKATCCTTCTGCRGGTAMGTMATGAGCAAAGGTATTAACTTTACTCCCTTCCTCCCCGCTGAAAGTACTTTACAACCCGAAGGCCTTCTTCATACACGCGGSATGGCTGCATCAGGMTTGCSCCCATTGKGCAATATTCCCCACTGCTGCCTCCCGTARGARTCCCCMMGTA	173	Shigella sonnei	0.92	1e-69	0.9317	NR_104826.1
D1	RFLP	1	2	GCCCGGGGGATCCAGCCGCAGGTTCCCCTACGGTTACCTTGTTACGACTTCACCCCAGTCATGAATCACAAAGTGGTAAGCGCCCTCCCGAAGGTTAAGCTACCTACTTCTTTTGCAACCCACTCCCATGGTGTGACGGGCGGTGTGTACAAGGCCCGGGAACGTATTCACCGTGGCATTCTGATCCACTAGTT	194	Citrobacter werkmanii	0.98	1e-93	1	NR_024862.1
D1	RFLP	2	2	AGCCCGGGGGATCGTCGCCTASGTGAGMCTTTACCCCACCTACTAGCTAATCCCATCTGGGCACATCCGATGGCAAGAGGCCCGAAGGTCCCCCTCTTTGGTCTTGCGACGTTATGCGGTATTAGCTACCGTTTCCAGTAGTTATCCCCCTCCATCAGGCAGTTTCCCAGACATTACTCACCCGTCCGCCACTCGTCAGCAAAGAAGCAAGCTTCTTCCTGTTACCGTTCGACTTGCATGTGTTAGGCCTGCCGCCAGCGTTCAATCTGAGCCAGGATCCACTAGTT	287	Escherichia coli	0.93	7e-132	0.9669	NR_024570.1
D2	DGGE-V3	1	1	TTTTTGGTAGMGWACGTCAAGAGTGAACTTTTACTTCTCACACTCGTTCTTCCCCTTTAAAGAGYTTTACCAACCCAAAACCTTCWTCCCTCCCGCGGGGGTGGTTCGGYCRGGTTTGCCCCCTTGGCCRAAAATCCCCAATGGTGGCCTCCC	153	Streptococcus peroris ATCC 700780	0.9	1e-21	0.7518	NR_116212.1
D2	DGGE-V3	2	1	TTTCTGKTAGGTAACGTCAAGAGTGAACTTTTACTCTCMCACTCGTTCTTGCCTTAAACGAGYTTTACCAACCCAAAGCCTTCCTTCCCTCCCCCGGMGTGGTTCGGYCRGGTTTGCCCCCTTGGCCGAAAATYCCCTACTGCTGCCTCCCGWAGGA	157	Streptococcus salivarius ATCC 7073	1	1e-35	0.8025	NR_042776.1
D2	DGGE-V6_8	1	1	GCTGATCCACGAATTACTAGCGATTCCAGCTTCATGCACTCGAGTTGCAGAGTGCAATCCGAACTGCGAACGGTTTTCTGGGATAGCTCCCCCTCGCGGGTTCGCTGCCCTCTGTATCGACCATTGTATGACGTGTGAAGCCCTACTCATAAGGGGCATGATGACTTGACGTCATCCCCACCTTCCTCCGGTTTGTCACCGGCAGTCTCCTTAGAGTGCCCTTGTTAATGATGTAAAGAAAACG	244	Burkholderia glumae LMG 2196 = ATCC 33617	0.91	4e-93	0.9333	NR_116155.1
D2	RFLP	1	1	AGCCCGGGGGATCAGCACGCCSCKKTGAATACGTTCCCGGGCCTTGTACACACCGCCCGTCACACCACGAGAGTTTGTAACACCCGAAGTCGGTGAGGTAACCTTTTGGAGCCAGCCGCCTAAGGTGGGATAGATGATTGGGGTGAAGTCGTAACAAGGTAGCCGTATCGGAAGGTGCGGCTGGATCCACTAGTT	195	Enterococcus avium ATCC 14025	0.98	3e-88	0.9832	NR_114777.2
D2	RFLP	1	2	AGCCCGGGGGATCCTGGCTCASATTGAACGCTGGCGGCATGCCTTACACATGCAAGTCGAACGGCAGCACGGGTGCTTGCACCTGGTGGCGAGTGGCGAACGGGTGAGTAATACATCGGAACATGTCCTGTAGTGGGGGATAGCCCGGCGAAAGCCGGATTAATACCGCATACGATCCACTAGTT	185	Burkholderia vietnamiensis	0.98	5e-86	0.994	NR_041720.1
D3	DGGE-V3	1	1	TCCGGTAGGTCCCTTAAGTGKGACTTTCCACTCTCACCTCGTCCTTCCCTTAGACAWACCTTTCCSATCCGAAGACTTTCTTCCCTCCCGGGGCGGGGTGCGGYCAGGGTTGCCCCCWTGGCCGAAAATYCCCTACGGYTGCCTCCCGWAGGAGYC	156	Streptococcus peroris ATCC 700780	0.85	6e-32	0.8015	NR_116212.1
D3	DGGE-V3	2	1	CTGCTAGGTCCCTCCTCTGRGTACTTTCCACTCTCACCTGGTMCTTCCCTTAGGCCWACCTTTCCCATCCAAAGACCTTCTTCACTCMCYGGGCGTTGTGCGGYCAGGGTTGCCCCCATTGCCRAAAATTCCCTACTGCTGCCTCCCGWAGGA	153	Streptococcus parasanguinis	1	2e-33	0.8065	GU412007.1
D3	RFLP	1	1	AGCCCGGGGGATCCATCGGGCTTTGCTTGGTGGTGAGAGTGGCGAACGGGTGAGTAATGCGTGACCGACCTGCCCCATACACCGGAATAGCTCCTGGAAACGGGTGGTAATGCCGGATGCTCCAGTTGATCCATCGGGCTTTGCTTGGTGGTGAGAGTGGCGAACGGGTGAGTAATGCGTGACCGACCTGCCCCATACACCGGAATAGCTCCTGGAAACGGGTGGTAATGCCGGATGCTCCAGTTGATCCACTAGTTCTAGA	262	Bifidobacterium longum subsp. infantis	0.93	1e-62	0.9704	NR_043437.1
D3	RFLP	1	3	AGCCCGGGGGATCCATCGGGCTTTGCTTGGTGGTGAGAGTGGCGAACGGGTGAGTAATGCGTGACCGACCTGCCCCATACACCGGAATAGCTCCTGGAAACGGGTGGTAATGCCGGATGCTCCAGTTGATCCACTAT	137	Bifidobacterium longum subsp. infantis	0.87	2e-62	0.9919	NR_043437.1
D3	RFLP	2	1	AGCCCGGGGGATCGCAGTCTGCMMCTCGACTGCGTGAAGGCGGAGTCGCTAGTAATCGCGAATCAGCAACGTCGCGGTGAATGCGTTCCCGGGCCTTGTACACACCGCCCGTCAAGACATGAAAGTGGGCAGCACCCGAAGCCGGTGGCCTAACCCCTTGTGGGATGGAGCCGTCTAAGGTGAGGCTCGTGATTGGGACTAAGTCGTAACAAGGTAGCCGTACCGGAAGGTGCGGCTGGATCCACTAGTT	250	Bifidobacterium longum subsp. infantis	0.92	5e-121	0.9872	NR_043437.1
D4	DGGE-V3	1	1	CTCTCAACRCGKTCTTCTCTWAMAACGRAGCTTTCCCACCCAAAGACCTTCTTCATTCAGCTTGCGTYGMTCGTGCAGGGTTGKCCCCATTGCCGAAAATTCCCAACTGCTGCCTCCCGWAGGAGYC	127	Streptococcus macedonicus	1	1e-28	0.8047	MH819627.1
D4	DGGE-V3	1	1	TCTGGTAGGTACCTCACTGTGTGaacTTTCCACTCTCACAAGCGGTCTTCACTCCAACGRAGCTTCCCATCCAAAASCCCTCTTCATTCMGCGGGCGCYGCTCGTGCAGGGTTGCCCCCATTGCCGAAAATTCCCAACTGCTGCCTCCCGTAGGAG	156	Streptococcus sp. oral taxon B59	1	3e-37	0.8302	GU429165.1
D4	RFLP	1	2	AGCCCGGGGGATCGGGAGCAAGCCTTCGGGTGAGTGTACCTTTCGAATAAGCACCGGCTAACTACGTGCCAGCAGCCGCGGTAATACGTAGGGTGCAAGCGTTATCCGGAATTATTGGGCGTAAAGGGCTCGTAGGCGGTTCGTCGCGTCCGGTGTGAAAGTCCATCGCTTAACGGTGGATCCACTAGTT	190	Bifidobacterium pseudocatenulatum	0.98	9e-90	1	NR_037117.1
D4	RFLP	1	2	AGCCCGGGGGATCAGCAACGCCGSGGTGAATGCGTTCCCGGGCCTTGTACACACCGCCCGTCAAGTCATGAAAGTGGGTAGCACCCGAAGCCGGTGGCCTAACCCTTTGTGGATGGAGCCGTCTAAGGTGAGACTCGTGATTGGGACTAAGTCGTAACAAGGTAGCCGTACCGGAAGGTGCGGCTGGATCCACTAGTT	198	Bifidobacterium pseudocatenulatum	0.98	1e-93	0.9945	NR_037117.1
D5	DGGE-V3	1	1	AACGYCAGGGATGAACMTTTACTCTCTCCTTGTTCTTCTCTAACAAGMSAGYTTTACKATCCGAAAACCTTCTTCWCTCGCGCGGSGKTGCTCGGTCMRACTTTCSYCCATTGCCGAAGATTCCCTACTGSTGCCTCCCGTARGAGT	147	Streptococcus equinus	0.95	1e-48	0.8732	MH455255.1
D5	DGGE-V6_8	1	1	TCGCGATTACTAGCGACTCCGCCTTCACGCAGTCGAGTTGCAGACTGCGATCCGAACTGAGACCGGTTTTCAGGGATCCGCTCCGCGTCGCCGCGTCGCATCCCGTTGTACCGGCCATTGTAGCATGCGTGAAGCCCTGGACGTAAGGGGCATGATGATCTGACGTCATCCCCACCTTCCTCCGAGTTAACCCCGGCGGTCCCCCGTGAGTTCCCGGCATAATCCGCTGGCAACACGGGGCGAGGGTTGCGCTCGTTGCGGGACTTAACCCAACATCTCACGACACGAGCTGACGACGACCATGCACCACCTGTGAACCCGCCCCGAAGGGAAGCCGTATCTCTACGACCGTCGGGAACATGTCAAGCCCAGGTAAGGTTCTTCGCGTT	389	Bifidobacterium longum	1	0	1	NR_117506.1
D5	RFLP	1	2	AGCCCGGGGGATCGCAGTCTGCAACTCGACTGCGTGAAGGCGGAGTCGCTAGTAATCGCGAATCAGCAACGTCGCGGTGAATGCGTTCCCGGGCCTTGTACACACCGCCCGTCAAGTCATGAAAGTGGGCAGCACCCGAAGCCGGTGGCCTAACCCCTTGTGGGATGGAGCCGTCTAAGGTGAGGCTCGTGATTGGGACTAAGTCGTAACAAGGTAGCCGTACCGGAAGGTGCGGCTGGATCCACTAGTT	250	Bifidobacterium longum subsp. infantis	0.99	1e-116	1	CP054425.1
D5	RFLP		1	GGGATCCACCGTTAAGCGATGGACTTTCACACCGGACGCGACGAACCGCTACGAGCCCTTTACGCCCAATAATTCCGGATAACGCTTGCACCCTACGTATTACCGCGGCTGCTGGCACGTAGTTAGCCGGTGCTTATTCAACGGGTAAACTCACTCTCGCTTGCTCCCCGATAAAAGAGGTTTACAACCCGAAGGCCTCCATCCCTCACGCGGCGTCGCTGCATCAGGCTTGCGCCCATTGTGCAATATTCCCCACTGCTGCCTCCCGTAGGAGTTGGCCGTATCTCGTCCCAATGTGGCCGGTCGCCCTCTCGGCCGGCTACCCGTCGAAGCCACGGTGGGCCGTTAGACCACTCCTGATAGGACGCGACC	372	Bifidobacterium longum strain KCTC 3128 16S ribosomal RNA, partial sequence	0.99	0	0.9659	NR_117506.1
D6	DGGE-V3	1	1	TGCCTACTCGTAGGTAACTCCCACTCTTGCCTTGCTCACTAAYYTGGARGTTTACAAACCGAAGGCCTTCATCCCTCAAACACCGCAGCTGTSCCCCCMTTGCGCCCATTGCGCCATTGCCCCCATTGCTGCCTCCCCCCKGAGCCCCCCCCCGAAGRAGYCCCCCCKTA	170	Bifidobacterium breve	0.64	3e-11	0.7545	CP033841.1
D6	DGGE-V6_8	4	4	AATTCGCRATTACTAGCGACTCCGCCTTCACGCAGTCGAGTTGCARACTGCGATCCGAACTGAGACCGGTTTTCAGGGATCCGCTCCGCGTCGCCGYGTCGCATCCCGTTGTACCGGCCATTGTAGCATGCGKGAAGCCCTGGACGTAAGGGGCATGATGATCTGACGTCATCCCCACCTTCCTCCGAGTTAACCCCGGCGGTCCCCCGTGAGTTCCCGGCATAATCCGCTGGCAACACGGGGCGAGGGTTGCGCTCGTTGCGGGACTTAACCCAACATCTCACGACACGAGCTGACGACGACCATGCACCACCTGTGAACCCGCCCCGAAGGGAAGCCGTATCTCTACGACCGTCGGGAACATGTCAAGCCCAGGTAAGGTTCTTCGCGTT	392	Bifidobacterium longum	0.99	0	0.9898	NR_117506.1
D6	RFLP		1	GATCGCAGTCTGCAACTCGACTGCGTGAAGGCGGAGTCGCTAGTAATCGCGAATCAGCAACGTCGCGGTGAATGCGTTCCCGGGCCTTGTACACACCGCCCGTCAAGTCATGAAAGTGGGCAGCACCCGAAGCCGGTGGTCTAACCCCTTGTGGGATGGAGCCGTCTAAGGYGAGGSTCGTGATCGSGACTAA	193	Bifidobacterium longum subsp. infantis strain ATCC 15697	1	1e-95	0.9741	NR_043437.1
D7	DGGE-V3	1	1	ACAKTKACTCTCATCCTTGTTCTTCTCTAMCACAGAGYTTTACKATCCSAAAACCTTCTTCACTCACGCGGSGTTGCTCGGTSAGACTTTCGYCCMTTGGCGAASATTCCCTASTGSTGCCTCCCGKARGAGT	133	Enterococcus durans	1	4e-48	0.8797	MH698334.1
D7	DGGE-V3	2	1	AAARGTMACTCAACACAAAGTGCCTTGCTCCCTAACAAAAGAGGTTTACWACCCGAARGCCTYCATCCCTCACGCGGCGTCGCTGCATCAGGCTTGCGCCCATTGTGCAATATTCCCCACTGCTGCCTCCCGTAGGAGTC	140	Bifidobacterium breve DSM 20213 = JCM 1192	1	8e-64	0.9574	NR_040783.1
D7	DGGE-V6_8	1	1	TACTARCGATTCCSACTTTATGGAGGCGAGTTGCAGACTCSAATCCSAACTGAKAAAAGSTTTAWGAGGTTAGCTTGCTCTCSCSACTTCSCTWCTCTTTGTAYTTSCCATTGKARCACGKGTGTARCCCTGGKCATAAAGGGCATGAWGATTTGACGTCMTTCCCACCTTCCTCCRGWTTGTCACCGGCAGTCTCCCTAGARTGCCCMACTGAATGATGGYAACTAACAATTAAGGGGGCGCTCGTTGCGGGACTTAACCCCMCATCTCAWCACMACAAGTGACGACMACCATGCWCCACCTGTYRCTTTGCCCCCCAAAGGGAAMATCTATTCTCTGAGAGGTYCWGGGATGTCAAAAACCGGGAARGGTCTTTCCSTT	381	Enterococcus florum	0.98	5e-111	0.8037	NR_179278.1
D7	DGGE-V6_8	2	1	ATTCGCGATTACTAGCGACTCCGCCTTCACGCAGTCGAGTTGCAGACTGCGATCCGAACTGAGACCGGTTTTCAGGGATCCGCTCCAGCTCGCACTGTCGCATCCCGTTGTACCGGCCATTGTAGCATGCGTGAAGCCCTGGACGTAAGGGGCATGATGATCTGACGTCATCCCCACCTTCCTCCGAGTTAACCCCGGCGGTCCCCCGTGAGTTCCCGGCATAATCCGCTGGCAACACGGGGCGAGGGTTGCGCTCGTTGCGGGACTTAACCCAACATCTCACGACACGAGCTGACGACGACCATGCACCACCTGTGAACCCGCCCCGAAGGGAAACCCCATCTCTGGGATCGTCGGGAACATGTCAAGCCCAGGTAAGGTTCTTCGCGTT	391	Bifidobacterium breve DSM 20213 = JCM 1192	1	0	0.9974	NR_040783.1
D7	RFLP	1	1	AGCCCGGGGGATCGGCACGCCGCGGTGAATACGTTCCCGGGCCTTGTACACACCGCCCGTCACACCACGAGAGTTTGTAACACCCGAAGTCGGTGAGGTAACCTTTTTGGAGCCAGCCGCCTAAGGTGGGATAGATGATTGGGGTGAAGTCGTAACAAGGTAGCCGTATCGGAAGGTGCGGCTGGATCCACTAGTT	196	Enterococcus faecalis	0.9	7e-90	0.9833	NR_114782.1
D7	RFLP	1	1	AATTACCTGCAKCCCGGGGGATCARAATGCCWCSGTGAATACGTTCCCGGGCCTTGTACACACCGCCCGTCACACCATGGGAGTGGGTTGCAAAAGAAGTAGGTAGCTTMACCTTCGGGAGGGCGCTTACCACTTTGTGATTCATGACTGGRGTGAAGTCGTAACAAGGTAACCGTAGGGGAACCTGCGGCTGGATCCACTAGTT	205	Citrobacter werkmanii	0.88	5e-88	0.9721	NR_024862.1
D7	RFLP	2	1	AGCCCGGGGGATCCTGGCTCWKGACGAACGCTGGCGGCGTGCCTAATACATGCAAGTCGAACGCTTCTTTTTCCACCGGAGCTTGCTCCACCGGAAAAAGAGGAGTGGCGAACGGGTGAGTAACACGTGGGTAACCTGCCCATCAGAAGGGGATAACACTTGGAAACAGGTGCTAATACCGTATAACAATCGAAACCGCATGGTTTTGATTTGAAAGGCGCTTTCGGGTGTCRCTGATGGATGGACCCGCGGTGCATTARCTAGTTGGTGAGGTAACGGCTCACCAAGGCCACGATGCATAGCCGACCTGAGAGGGTGATCCACTAGTT	329	Enterococcus faecium	0.92	1e-160	0.987	NR_114742.1
D7	RFLP	2	1	AGCCCGGGGGATCCTGGCTCASGACGAACGCTGGCGGCGTGCCTAATACATGCAAGTAGAACGCTGAAGAGAGGAGCTTGCTCTTCTTGGATGAGTTGCGAACGGGTGAGTAACGCGTAGGTAACCTGCCTTGTAGCGGGGGATAACTATTGGAAACGATAGCTAATACCGCATAACAATGGATGACTCATGTCATTTATTTGAAAGGGGCAATTGCTCCACTACAAGATGGACCTGCGTTGTATTAGCTAGTAGGTGAGGTAACGGCTCACCTAGGCGACGATACATAGCCGACCTGAGAGGGTGATCCACTAGTT	317	Streptococcus salivarius	0.93	1e-153	0.9867	NR_042777.1
D8	DGGE-V3	1	1	CCGTCACTTGTGTATTTTCCACTCTRSACRACGTTCTTCTCTAACAACAGAGTTTTACGATCCGAAAACCTTCTTCACTCACGCGGCGTKGCTCGGTCAGACTTTCGTCCATKGCCGAAGATTCCCTACTGCTGCCTCCCGTAGGAGT	148	Lactococcus carnosus	1	1e-68	0.9597	NR_174340.1
D8	DGGE-V3	2	1	TGTTTCTCCTTTACGAACGWMAATTGKGACTTTCACGCTCAACMCGTTTWTTGCCTTACAACCAGCTTWCTAATCCTAAACCTCCTTCCTCGCGYGGGGTTGCGCGGYAWGGCCCGCCCCCATGGCTAAAGATTCCCTACGGCTGCCTCCCGWAGGAKYCCCCCSKAA	168	Streptococcus thermophilus	0.76	2e-19	0.7612	NR_042778.1
D8	DGGE-V6_8	1	1	CCGCGATTACTAGCGATTCCGACTTCATGTAGGCGAGTTGCAGCCTACAATCCGAACTGAGATTGGCTTTAAGAGATTAGCTCGCCGTCACCGACTCGCAACTCGTTGTACCAACCATTGTAGCACGTGTGTAGCCCAGGTCATAAGGGGCATGATGATTTGACGTCATCCCCACCTTCCTCCGGTTTATTACCGGCAGTCTCSCTAGAGTGCCCAACTGAATGATGGCAACTAACAATAGGGGKTGCGCTCGTTGCGGGACTTAACCCAACATCTCACGACACGAGCTGACGACAACCATGCACCACCTGTCACCGATGTACCGAAGTAACTTTCTATCTCTAGAAATAGCATCGGGATGTCAAGACCTGGTAAGGTTCTTCGCGTT	388	Streptococcus thermophilus	1	0	0.9948	NR_042778.1
D8	DGGE-V6_8	2	1	TGCTGATCCGCGATTACTARCGATTCCGGCTTCMTGCAGGCGAGTTGCAGCCTGCAATCCSAACTGARARAAGCTTTAAGAGATTASCTTACCCTCSCGACTTCGCAACTCSTTGKACTTCCCATTGTARCACGKGTGTARCCCAGGTCATAAGGGGCATGATGATTTGACGTCATCCCCACCTTCCTCCGGWTTGTCACCGGCAGTCTYGCTAGAGTGCCCAACTGAATGATGGCAACTAACAATAAGGGTTGCGCTCGTTGCGGGACTTAACCCAACATCTCACGACACGAGCTGACGACAACCATGCACCACCTGTCACTTTGCCCCCGAAGGGGAARCTCTWTYTCTARAGTGGTCAAAGGATGTCAAGACCTGGTAAGGTTCTTCGCGTT	395	Enterococcus faecium	1	0	0.9519	NR_113904.1
D8	RFLP	1	1	AGCCCGGGGGATCACCCTCTCAGGTCGGCTATGTATCATCGCCTTGGTAKTCCATTACACTACCAACTAKCTAATACAACGCGGGTCCATCTCCTARWGWACCAATWGGTACTTTCAAATCCTTAACATGTGTTAARCATTGTTATGCGGTATTAGCTATCGTTWCCAATAGTTGTCCCCCGCTAAGAGGYAGGTTACCCACGCGTTACTCACCCGTTCGCTACTCGTCWTTCTGATACAAGTACCARAAATCATCGTTCAACTTGCATGTATTAAGCACGCCGCCARCGTTCGTCCTGARCCAGGATCCACTAGTT	317	Lactococcus paracarnosus	0.93	5e-138	0.9433	NR_174341.1
D8	RFLP	1	1	AGCCCGGGGGATCCTGGCTCMYGACGAACGCTGGCGGCGTGCCTAATACATGCAAGTAGAACGCTGAAGAGAGGAGCTTGCTCTTCTTGGACGAGTYGCGAACGGGTGAGTAACGCGWAGGTAACCTGCCTTGTAGCGGGGGATAACTATTGGAAACGATAGCTAATACCGCATAACAATGGATGACACATGTCATTTATTTGAAAGGGGCAATTGCTCCACTACAAGATGGACCTGCGTTGTATTAGCTAGTAGGTGAGGTAATGGCTCACCTAGGCGACGATACATAGCCGACCTGAGAGGGTGATCCACTAGTT	317	Streptococcus thermophilus	0.93	4e-153	0.9833	NR_042778.1
D8	RFLP	1	1	AGCCCGGGGGATCACCCTCTCAGGTCGGCTATGTATCATCGCCTTGGTAGTCCATTACACTACCAACTAGCTAATACAACGCGGGTCCATCTCCTAGTGTACCAATTGGTACTTTCAAATCCTTAACATGTGTTAAGCATTGTTATGCGGTATTAGCTATCGTTTCCAATAGTTGTCCCCCGCTAAGAGGTAGGTTACCCACGCGTTACTCACCCGTTCGCTACTCTTCATTCTGATACAAGTACCAGAAATCATCGTTCAACTTGCATGTATTAGGCACGCCGCCAGCGTTCGTCCTGAGCCAGGATCCACTAGTT	317	Lactococcus carnosus	0.94	6e-159	0.9967	NR_174340.1
D9	DGGE-V3	1	1	TAAAATTCTRTYATACATACWMAWCAGTATACATACTGCWCTWTATTCTAWTATAAAASAAGTTTACAACCCATAGGGCAGWCATCCTTCWCGCTACTTGGCTGGTTCAKGMTCSCGCCCWTTGACCAATATTCCTCACTGCTGCCTCCCGTAKGAGTCCCCMCGT	166	Enterococcus dispar ATCC 51266	0.72	6e-47	0.8692	NR_114781.2
D9	DGGE-V3	2	1	GAATTGCACTCTGGTAGGTCCGTCACTGTGTGACTTTCCACTCTCACACTCGTTCTTCTCTTACAACAGAGCTTTACGATCCGAAAACCTTCTTCACTCACGCGGCGTTGCTCGGTCAGGGTTMCCCCCATTGCCGAAAAATCACGACTGCCMACGCGAGAAAAATAACCCCCCGAGTTGTCCTAACTTAAACTK	195	Streptococcus oriscaviae	0.72	3e-58	0.9379	NR_181935.1
D9	DGGE-V3	3	1	TGCTTTAGAAGGTACGTCCTGTCTTCGGGTTAAGYTAACTTCTTWCTCCCTAAAATTCACCTTGCACACCCAAAGMCTGGATCAWACTTTCGGTCGGTGGCATMWAGCTTTGCCCCCTTGGGCAAWAATCCCCCCCGGTGGCYYCCSGAAGAAKYCCCCCSKW	163	Acinetobacter calcoaceticus	0.29	0.0003	0.8333	MK875784.1
D9	DGGE-V6_8	1	1	GATTCCRAATAACTACCAAATCCACTTTCAGGAAKCCGGGTTGCARACTGCAATCCAACCTGCAAAAGGGTTTCGGGATTCGCTTCCTCTCMCCSGGTAGCCGCCCTCTGTAACCCCCATTGGAACACTGYTGGAACCCCTGAASTTAAGGGGRTGATGAATTTACCKYCTTCCCACCTTTCTCCAGCTAACAACCGCAGGCTCTCCKGGATTCCCAGCTGACCTGGCTGAAACACAGATAAAGGGTGCGCTCGTTATGG	260	uncultured organism	1	2e-35	0.7444	HQ769213.1
D9	RFLP	1	1	AGCCCGGGGGATCAGCATGCTGCGGTGAATACGTTCCCGGGCCTTGTACACACCGCCCGTCACACCATGAGAGCCGGGGGGACCCGAAGTCGGTAGTCTAACCGCGAGGAGGACGCCGCCGAAGGTAAAACTGGTGATTGGGGTGAAGTCGTAACAAGGTAGCCGTATCGGAAGGTGCGGCTGGATCCACTAGTT	195	Subdoligranulum variabile	0.67	2e-58	0.9429	NR_028997.1
D9	RFLP	1	1	AGCCCGGGGGATCCAGCCGCACCTTCCGGTACGGCTACCTTGTTACGACTTAGTCCCAATCACGAGCCTCACCTTAGACGGCTCCATCCCACAAGGGGTTAGGCCACCGGCTTCGGGTGCTGCCCACTTTCATGACTTGACGGGCGGTGTGTACAAGGCCCGGGAACGCATTCACCGCGACGTTGCTGATTCGCGATTACTAGCGACTCCGCCTTCACGCAGTCGAGTTGCAGACTGCGATCCACTAGTT	250	Bifidobacterium longum subsp. infantis	0.92	7e-125	1	NR_043437.1
D9	RFLP	1	1	AGCCCGGGGGATCAGCATGCCGCGGTGAATGCGTTCCCGGGCCTTGTACACACCGCCCGTCACACCACCCGAGTCGTCTGCACCCGAAGTCGCCGGCCCAACCGAGAGGGGGGAGGCGCCGAAGGTGTGGAGGGTGAGGGGGGTGAAGTCGTAACAAGGTAGCCGTACCGGAAGGTGCGGCTGGATCCACTAGTT	195	Collinsella tanakaei YIT 12063	0.9	3e-81	0.9558	NR_112899.1
D10	DGGE-V3	1	1	GKKAAATSTGTATRGRTACCGTCMAGTGTGAACTTTCCACTCTCACACTCGTTCTTSWCTTACAACAGAGCTTTACGATCCGAAAACCTTCTTCACTCACGCGGCGTTGCTCGGTCAGGGTTSCCCCCATTGCCGAARATTCCCTACTGCTGCCTCCCGTAGGAGTCCCCMCGTA	175	Streptococcus vestibularis ATCC 49124	0.94	5e-70	0.9605	NR_042777.1
D10	DGGE-V3	2	1	TKTTTTCTGGGTAGCTAMCGTCCAGTGTGACTTTCCACTCTCACACTCGTTCTTGACTTACAACAGAGYTTTACRATCCGAAAACCTTCTTCACTCMCGCGGSGTTGYTCGGYCAGGGTTGCCCCCWTKGCCRAARATTCCCTACTGCTGCCTCCCGWAGGAGYCCCCCCGTA	173	Streptococcus salivarius	0.92	9e-63	0.9012	NR_042776.1
D10	DGGE-V3	2	1	TTCTGGGAAAGACCGGTCAAGTGTGYACTTTCCAYTCGGGGAGTKGTTCTTGCCTAAAAACAGASYTTMCCTTCCTAAAAACCTTCTTCACTCGCKCGGRGTTGTTCGGMATCTTTTGCCCCCTTGGCCRAAAATCCCCTCCTGCTGCCTCCCGAAGGAGYC	162	Streptococcus salivarius	0.92	9e-63	0.9012	NR_042776.1
D10	DGGE-V6_8	1	1	GCTGATCCGCGATWACTAGCGATTCCAGACTTCATGSWMKGCGAGTTGCAGMCTRCAATCCGAACTGAKAATGGCTTTMWGAGATTAGCTYSMCCTCGCGGGYTSGCAACYCKYTGTWCCAWCCATTGTATSACGTGTGWAGCCCWRGYCATAAGGGGCATGAKGAYTTGACGTCATCCCCACCTTCCTCCGGTTTGTCACCGGCAGTCTYMCTAGAGTGCCCWACTAAATGMTGGMAACTAAWCGTAAGGGYTGCGCTCGKTGCTGGACTTAACCCMWCATCTCACGACMTGASCTGACGACWACCATGCMCCACCTGYCATTTTGCCCCCRAAGGGGAAACCTCATCTCTSRAGTGAKAMMAWGATGTSGAKACCTGRKGAKGTTCTTCKCGTTCCC…	404	Lacticaseibacillus chiayiensis	0.98	6e-142	0.8258	NR_179712.1
D10	RFLP	1	2	AGCCCGGGGGATCCTGGCTCAGGACGAACGCTGGCGGCGTGCCTAATACATGCAAGTAGAACGCTGAAGAGAGGAGCTTGCTCTTCTTGGAAGAGTTGCGAACGGGTGAGTAACGCGTAGGTAACCTGCCTTGTAGCGGGGGATAACTATTGGAAACGATAGCTAATACCGCATAACAATGGGTGACCCATGTCATTCATTTGAAAGGGGCAAATGCTCCACTACAAGATGGACCTGCGTTGTATTAGCTAGTAGGTGAGGTAACGGCTCACCTAGGCGACGATACATAGCCGACCTGAGAGGGTGATCCACTAGTT	317	Streptococcus vestibularis ATCC 49124	0.94	4e-148	0.9833	NR_042777.1
Total clones:			73
